# Supplementary material for: Maternal group B Streptococcus decreases infant length and alters the early-life microbiome: a prospective cohort study
Source: Ann Med. 2024 Dec 18;57(1):2442070. doi: 10.1080/07853890.2024.2442070 (PMC11656753; doi:10.1080/07853890.2024.2442070)
Supplement: Supplemental Material [file IANN_A_2442070_SM4854.zip]

Archive with 10 entries (9 files):
- suppl_data/
- suppl_data/Figure_S1.jpg
- suppl_data/Figure_S2.jpg
- suppl_data/Figure_S3.jpg
- suppl_data/Figure_S4.jpg
- suppl_data/Figure_S5.jpg
- suppl_data/Figure_S6.jpg
- suppl_data/Figure_S7.jpg
- suppl_data/Supplementary_materials_248084795.docx
- suppl_data/Supplement_Tables.docx
